# Supplementary material for: A database of metazoan cytochrome c oxidase subunit I gene sequences derived from GenBank with CO-ARBitrator
Source: Sci Data. 2018 Aug 7;5:180156. doi: 10.1038/sdata.2018.156 (PMC6080493; doi:10.1038/sdata.2018.156)
Supplement: Supplementary file 1 [file sdata2018156-isa1.zip]

Archive with 3 entries (3 files):
- i_Investigation.txt
- s_study_Heller.txt
- a_assay_Heller.txt
