# Supplementary material for: A database of metazoan cytochrome c oxidase subunit I gene sequences derived from GenBank with CO-ARBitrator
Source: Sci Data. 2018 Aug 7;5:180156. doi: 10.1038/sdata.2018.156 (PMC6080493; doi:10.1038/sdata.2018.156)
Supplement: Supplementary file 1 [file sdata2018156-isa1.zip › i_Investigation.txt]

# Investigation File generated for Scientific Data with Investigation File Authoring Tool version 0.1.0 on 25/06/2018 - This metadata file is CC0
ONTOLOGY SOURCE REFERENCE
Term Source Name	IAO	NCBITAXON	ERO	OBI	NCIT	PR	BAO
Term Source File	http://data.bioontology.org/ontologies/IAO	http://data.bioontology.org/ontologies/NCBITAXON	http://data.bioontology.org/ontologies/ERO	http://data.bioontology.org/ontologies/OBI	http://data.bioontology.org/ontologies/NCIT	http://data.bioontology.org/ontologies/PR	http://data.bioontology.org/ontologies/BAO
Term Source Version	2015-02-23	2016AB	2013-08-02	2014-08-18	17.06d	53.0.	2.0
Term Source Description	Information Artifact Ontology	National Center for Biotechnology Information (NCBI) Organismal Classification	Eagle-I Research Resource Ontology	Ontology for Biomedical Investigations	National Cancer Institute Thesaurus	Protein Ontology	BioAssay Ontology
INVESTIGATION
Investigation Identifier
Investigation Title
Investigation Description
Investigation Submission Date
Investigation Public Release Date
INVESTIGATION PUBLICATIONS
Investigation PubMed ID
Investigation Publication DOI
Investigation Publication Author List
Investigation Publication Title
Investigation Publication Status
Investigation Publication Status Term Accession Number
Investigation Publication Status Term Source REF
INVESTIGATION CONTACTS
Investigation Person Last Name
Investigation Person Mid Initials
Investigation Person First Name
Investigation Person Address
Investigation Person Phone
Investigation Person Fax
Investigation Person Email
Investigation Person Affiliation
Investigation Person Roles
Investigation Person Roles Term Accession Number
Investigation Person Roles Term Source REF
STUDY
Study Identifier	10.1038/sdata.2018.156
Study Title	A database of metazoan cytochrome c oxidase subunit I gene sequences derived from GenBank with CO-ARBitrator
Study Submission Date	09/01/2018
Study Public Release Date	07/08/2018
Study Description	http://www.nature.com/articles/sdata2018156#abstract
Study File Name	s_study_Heller.txt
Comment[Subject Keywords]	//;//;///;//
Comment[Manuscript Licence]	CC BY-4.0
Comment[Experimental Metadata Licence]	CC0
Comment[Supplementary Information File Name]	
Comment[Supplementary Information File Type]	x-zip-compressed
Comment[Supplementary Information File URL]	http://www.nature.com/articles/sdata2018156#supplementary-information
Comment[Data Repository]	figshare
Comment[Data Record Accession]	doi:10.6084/m9.figshare.c.3971493.v1
Comment[Data Record URI]	https://doi.org/10.6084/m9.figshare.c.3971493.v1
STUDY DESIGN DESCRIPTORS
Study Design Type	source-based data transformation objective	species comparison design
Study Design Type Term Accession Number	ERO:0100039	OBI:0001310
Study Design Type Term Source REF	ERO	OBI
STUDY PUBLICATIONS
Study PubMed ID
Study Publication DOI
Study Publication Author List
Study Publication Title
Study Publication Status
Study Publication Status Term Accession Number
Study Publication Status Term Source REF
STUDY FACTORS
Study Factor Name	species
Study Factor Type	Species
Study Factor Type Term Accession Number	NCIT:C45293
Study Factor Type Term Source REF	NCIT
STUDY ASSAYS
Study Assay Measurement Type	cytochrome c oxidase subunit 1
Study Assay Measurement Type Term Accession Number	PR:000010688
Study Assay Measurement Type Term Source REF	PR
Study Assay Technology Type	sequence annotation algorithm
Study Assay Technology Type Term Accession Number	OBI:0001625
Study Assay Technology Type Term Source REF	OBI
Study Assay Technology Platform	""
Study Assay File Name	a_assay_Heller.txt
STUDY PROTOCOLS
Study Protocol Name	Data selection	CO-ARBitrator pipeline	Simulated annealing	Random search	Manual curation	protein to nucleotide sequence conversion	protein to nucleotide accession number lookup	Find most similar protein in GenBank 
Study Protocol Type	selection	sequence annotation algorithm	simulated annealing	algorithm	digital curation	data transformation	data element mapping objective	data element mapping objective
Study Protocol Type Term Accession Number	OBI:0001928	OBI:0001625	BAO:0002295	IAO:0000064	OBI:0302914	OBI:0200000	ERO:0100093	ERO:0100093
Study Protocol Type Term Source REF	OBI	OBI	BAO	OBI	OBI	OBI	ERO	ERO
Study Protocol Description								
Study Protocol URI	""	""	""	""	""	""	""	""
Study Protocol Version								
Study Protocol Parameters Name	""	""	""	""	""	""	""	""
Study Protocol Parameters Name Term Accession Number	""	""	""	""	""	""	""	""
Study Protocol Parameters Name Term Source REF	""	""	""	""	""	""	""	""
Study Protocol Components Name	""	""	""	""	""	""	""	""
Study Protocol Components Type	""	""	""	""	""	""	""	""
Study Protocol Components Type Term Accession Number	""	""	""	""	""	""	""	""
Study Protocol Components Type Term Source REF	""	""	""	""	""	""	""	""
STUDY CONTACTS
Study Person Last Name	Heller	Casaletto	Ruiz	Geller
Study Person First Name	Philip	James	Gregory	Jonathan
Study Person Mid Initials				
Study Person Email	philip.heller@sjsu.edu	""	""	""
Study Person Phone				
Study Person Fax				
Study Person Address				
Study Person Affiliation	Moss Landing Marine Laboratories, Moss Landing, California 94039, USA	San Jose State University, San Jose, California 95192, USA	Smithsonian Environmental Research Center, Edgewater, Maryland 21037, USA	Moss Landing Marine Laboratories, Moss Landing, California 94039, USA
Study Person Roles				
Study Person Roles Term Accession Number				
Study Person Roles Term Source REF				
Comment[Study Person ORCID]				
Comment[Funder]				
Comment[FundRef ID]				
Comment[Funder Term Source REF]				
Comment[Grant Identifier]				
