# Supplementary material for: A database of metazoan cytochrome c oxidase subunit I gene sequences derived from GenBank with CO-ARBitrator
Source: Sci Data. 2018 Aug 7;5:180156. doi: 10.1038/sdata.2018.156 (PMC6080493; doi:10.1038/sdata.2018.156)
Supplement: Supplementary file 1 [file sdata2018156-isa1.zip › s_study_Heller.txt]

Source Name	Comment[data download date]	Material Type	Term Source REF	Term Accession Number	Characteristics[organism]	Term Source REF	Term Accession Number	Protocol REF	Sample Name	Factor Value[species]
GenBank non-redundant protein database	2017-06-07	data set	IAO	IAO:0000100	Metazoa	NCBITAXON	NCBITaxon:33208	Data selection	CO-ARBitrator Protein Sequences	species
GenBank nucleotide database	2017-06-07	data set	IAO	IAO:0000100	Metazoa	NCBITAXON	NCBITaxon:33208	Data selection	CO-ARBitrator Nucleotide Sequences	species
GenBank non-redundant protein database and GenBank nucleotide database	2017-06-07	data set	IAO	IAO:0000100	Metazoa	NCBITAXON	NCBITaxon:33208	Data selection	CO-ARBitrator Nucleotide and Protein Sequences	species
GenBank non-redundant protein database	2017-06-07	data set	IAO	IAO:0000100	Metazoa	NCBITAXON	NCBITaxon:33208	Data selection	CO-ARBitrator Representative Sequences	species
BOLD database		data set	IAO	IAO:0000100	Metazoa	NCBITAXON	NCBITaxon:33208	Data selection	CO-ARBitrator Positive Training Set	species
GenBank non-redundant protein database	2017-06-07	data set	IAO	IAO:0000100	Metazoa	NCBITAXON	NCBITaxon:33208	Data selection	CO-ARBitrator Negative Training Set	species
