# Supplementary material for: A database of metazoan cytochrome c oxidase subunit I gene sequences derived from GenBank with CO-ARBitrator
Source: Sci Data. 2018 Aug 7;5:180156. doi: 10.1038/sdata.2018.156 (PMC6080493; doi:10.1038/sdata.2018.156)
Supplement: Supplementary file 1 [file sdata2018156-isa1.zip › a_assay_Heller.txt]

Sample Name	Protocol REF	Protocol REF	Assay Name	Raw Data File	Comment[Data Repository]	Comment[Data Record Accession]	Comment[Data Record URI]
CO-ARBitrator Protein Sequences	CO-ARBitrator pipeline		CO-ARBitrator Protein Sequences	Coarbitrator_COI_aa.faa	figshare	doi:10.6084/m9.figshare.c.3971493.v1	https://doi.org/10.6084/m9.figshare.c.3971493.v1
CO-ARBitrator Nucleotide Sequences	CO-ARBitrator pipeline	protein to nucleotide sequence conversion	CO-ARBitrator Nucleotide Sequences	Coarbitrator_COI_nuc.fa	figshare	doi:10.6084/m9.figshare.c.3971493.v1	https://doi.org/10.6084/m9.figshare.c.3971493.v1
CO-ARBitrator Nucleotide and Protein Sequences	CO-ARBitrator pipeline	protein to nucleotide accession number lookup	CO-ARBitrator Nucleotide and Protein Sequences	Coarbitrator_COI_nuc_aa.csv	figshare	doi:10.6084/m9.figshare.c.3971493.v1	https://doi.org/10.6084/m9.figshare.c.3971493.v1
CO-ARBitrator Representative Sequences	Simulated annealing		CO-ARBitrator Representative Sequences	CO-ARBitrator_COI_representatives.faa	figshare	doi:10.6084/m9.figshare.c.3971493.v1	https://doi.org/10.6084/m9.figshare.c.3971493.v1
CO-ARBitrator Positive Training Set	Random search	Find most similar protein in GenBank	CO-ARBitrator Positive Training Set	CO-ARBitrator_COI_positive_training_set.faa	figshare	doi:10.6084/m9.figshare.c.3971493.v1	https://doi.org/10.6084/m9.figshare.c.3971493.v1
CO-ARBitrator Negative Training Set	Manual curation		CO-ARBitrator Negative Training Set	CO-ARBitrator_COI_negative_training_set.faa	figshare	doi:10.6084/m9.figshare.c.3971493.v1	https://doi.org/10.6084/m9.figshare.c.3971493.v1
